# Supplementary material for: The Axon Guidance Receptor Gene ROBO1 Is a Candidate Gene for Developmental Dyslexia
Source: PLoS Genet. 2005 Oct 28;1(4):e50. doi: 10.1371/journal.pgen.0010050 (PMC1270007; doi:10.1371/journal.pgen.0010050)
Supplement: Table S2 — Likelihood values and parameter estimates under different models (19 KB XLS) [file pgen.0010050.st002.xls]

## Sheet: Sheet1
Table 2. Analysis of ROBO1 evolution with PAML.
Likelihood values and parameter estimates under different models
Model				p	l	k	wH	wC	wG	wO	wR
A	One ratio	wH = wC = wG = wO = wR		9	-9187.74	2.76815	0.0575	0.0575	0.0575	0.0575	0.0575
B	Two ratios	wH = wC, wG = wO = wR		10	-9185.37	2.77664	0.1646	0.1646	0.0548	0.0548	0.0548
C	Two ratios	wH = wC = wG, wO = wR		10	-9181.76	2.79478	0.1591	0.1591	0.1591	0.05	0.05
D	Free ratio			15	-9180.9	2.79708	0.1449	0.2004	0.1489	0.0908	0.0483
Tree topology is ((((human, chimp), gorilla), orangutan), rat)
p	number of parameters
l	log likelihood value
k	transition/transversion ratio
wH	dN/dS for the human branch
wC	dN/dS for the chimp branch
wG	dN/dS for the gorilla branch
wO	dN/dS for the orangutan branch
wR	dN/dS for the rat branch
Likelihood ratio test
Null hypothesis		Alternative hypothesis		Models tested	c2 = 2Dl	df	P
wH = wC = wG = wO = wR		wH = wC, wG = wO = wR		A vs B	4.74846	1	0.0293245	*
wH = wC = wG = wO = wR		wH = wC = wG, wO = wR		A vs C	11.9678	1	0.000541287	***
wH = wC = wG = wO = wR		free		A vs D	13.6954	6	0.03323	*
wH = wC = wG, wO = wR		free		C vs D	1.72764	5	0.885399
